# Supplementary material for: Allopatric speciation in ticks: genetic and reproductive divergence between geographic strains of Rhipicephalus (Boophilus) microplus
Source: BMC Evol Biol. 2009 Feb 25;9:46. doi: 10.1186/1471-2148-9-46 (PMC2656471; doi:10.1186/1471-2148-9-46)
Supplement: Additional file 1 — Microsatellite genotypes of individual crosses. The data provided represent the microsatellite alleles identified in all tick crosses. [file 1471-2148-9-46-S1.xls]

## Sheet: Hoja1
Microsatellite genotypes of individual crosses
Tick crosses*			Microsatellite alleles size (bp)
	BmA12	BmA06	BmB12	BmC03	BmC07	BmD12
MOZ X MOZ	94	ND	180	157	192	93
			214	165	132	95
			216	167	154
MOZ X MOZ1	94	ND	180	167	156	93
			214	169	192	95
			216	171	132
ARG X ARG	94	99	180	173	144	93
		101	186	175
			200
ARG X ARG1	94	99	180	173	144	93
		101	214	175
			216
AUS X AUS	94	96	191	146	144	103
		98	193	148	146	105
		100	195	156	180	88
AUS X AUS1	94	98	193	146	144	93
	122	100	195	148	146	103
	198	102	199	156	180	105
	200			158
MOZ X ARG	94	99	180	167	132	93
			214	169	144	99
				173	154
MOZ X ARG1	94	101	200	167	132	93
			216	169	144	95
				171	156	99
					192
ARG X MOZ	94	101	180	171	144	93
			200	173	154	99
			214	175	192	107
			216			109
ARG X MOZ1	94	99	180	173	132	93
			214	175	144	99
			216	165	156	107
					192	109
AUS X ARG	198	96	200	156		93
	200	98	195	158	144	99
		99		175	146	106
		101			150	112
AUS X ARG1	94	98	186	173	132	88
	122	100	191		133	94
					144	96
ARG X AUS	94	101	191	175		88
			193			99
ARG X AUS1	94	101	195	146	144	99
			214	175	146	105
AUS X MOZ	198	98	191	157	144	93
	122	100	195	158	147	109
	94		199	169	155
				171	192
AUS X MOZ1	198	98	191	165	145	93
	122	100	180	167	154	95
	94			169	189	109
				171	191	88
MOZ X AUS	198	102	195		147	93
	94		180		192	95
MOZ X AUS1	94	102			147	93
					192
India	198	108	180	ND	ND	ND
	200	204
	218
New Caledonia	200	108	176	ND	146	107
			180		150
			195
			199
*For homologous and heterologous crosses, femalestrain1 x malestrain2 (Stran X Strain) and femalestrain2 x malestrain1 (Strain X Strain1) crosses were used.
Abbreviations: AUS, Australia; MOZ, Mozambique; ARG, Argentina; ND, not determined due to absence of a clear genotype.
